# Supplementary material for: Frozen, Cold, or Cool? Chemical Assessment of the Effectiveness of Storage Conditions for Celluloid 3D Objects
Source: Polymers (Basel). 2023 Oct 11;15(20):4056. doi: 10.3390/polym15204056 (PMC10609767; doi:10.3390/polym15204056)
Supplement: Supplementary file 1 [file polymers-15-04056-s001.zip]

Archive with 1 entries (1 files):
- polymers-2568082-supplementary.pdf
